# Supplementary material for: Machine Learning-Based Prediction of Polymer Properties Using Structure–Property Relationship Modeling
Source: Polymers (Basel). 2026 May 27;18(11):1320. doi: 10.3390/polym18111320 (PMC13259003; doi:10.3390/polym18111320)
Supplement: Supplementary file 1 [file polymers-18-01320-s001.zip]

Archive with 2 entries (1 files):
- polymers-4298945-supplementary/
- polymers-4298945-supplementary/polymers-4298945-supplementary.pdf
